# Supplementary material for: Enhanced Properties of Tailored Alumina–Magnesia-Based Dry Ramming Mixes by Calcium Magnesium Aluminate (CMA)
Source: Materials (Basel). 2023 Feb 17;16(4):1707. doi: 10.3390/ma16041707 (PMC9968234; doi:10.3390/ma16041707)
Supplement: Supplementary file 1 [file materials-16-01707-s001.zip]

Archive with 1 entries (1 files):
- materials-2225126-supplementary.pdf
